# Supplementary material for: A Near Chromosome Assembly of the Dromedary Camel Genome
Source: Front Genet. 2019 Feb 5;10:32. doi: 10.3389/fgene.2019.00032 (PMC6371769; doi:10.3389/fgene.2019.00032)
Supplement: Table S3 — Placement of PCFs into dromedary camel chromosomes on the basis of FISH and BAC markers. [file Table_3.xlsx]

## Sheet: Sheet1
Supplementary Table S3. Placement of PCFs into dromedary camel chromosomes on the basis of FISH and BAC Markers.
Camel chromosome	PCF id	Start	End
1	1b	0	339853
	1c	0	1508957
	1a	0	112335010
2	6c	0	2048195
	6b	0	21397523
	6d	0	2016658
	17a	0	29280602
	6a	0	26948130
3	10c	0	3514230
	7b_10b_20b	0	74342115
4	8b	0	54364185
	8c	0	10110164
5	2a	0	88192795
	2b	0	414440
6	10g	0	206422
	10f_21b	0	23126556
	10e_21a	0	74687596
	10d	0	354959
7	4a_22a	0	3505106
	4c	0	55454958
	4f	0	5307363
	4d	0	6563693
	4e	0	6323259
	4b	0	8989742
8	9	0	76041625
9	18c	0	2824745
	18a	0	15452732
	18b	0	32176710
	2c_3a_16a	22468132	49729099
10	29c	0	9536100
	15b_29a	0	51995826
11	26b	0	230790
	28b	0	2176388
	26a_28a	0	64373850
12	5b	0	4608385
13	2c_3a_16a	49729100	122836785
14	12	0	62898744
15	11b	0	13701373
	11c	0	50398876
16	19	0	50112089
17	22c	0	1708662
	22b	0	9052615
	22d	0	37237038
18	25	0	34399207
19	13c	0	28092267
20	23a	0	18154698
	23b	0	19753183
21	16c	0	2880198
	2c_3a_16a	0	22468131
22	7a_10a_20a	0	61535173
23	28c	0	6040550
	16b	0	21107228
24	?24
25	14a	0	41587835
26	8a	6905130	12493317
	6b	21397524	55565558
27	21d	0	3384001
	21c	0	15262263
28	3b	0	6655306
	11a	0	15419976
	14b	0	18926513
29	?24
30	27	0	31924516
31	8a	0	6905129
	17b	0	2286616
32	15c_29b	0	7320049
33	15a	0	20618461
	17a	29280602	49489787
34	5a	0	77508948
	13b	0	19839164
35	13a	0	14337819
X	Xa	0	19253004
	Xb	0	11093093
	Xc	0	4169793
	Xd	0	4815164
	Xe	0	5829645
	Xf	0	42609844
	Xg	0	907796
